# Supplementary material for: Increasing Ages of Inga punctata Tree Soils Facilitate Greater Fungal Community Abundance and Successional Development, and Efficiency of Microbial Organic Carbon Utilization
Source: Microorganisms. 2024 Sep 30;12(10):1996. doi: 10.3390/microorganisms12101996 (PMC11509470; doi:10.3390/microorganisms12101996)
Supplement: Supplementary file 1 [file microorganisms-12-01996-s001.zip]

Archive with 1 entries (1 files):
- microorganisms-3190655-supplementary.pdf
